# Supplementary material for: Assembly of Chitosan/Caragana Fibers to Construct an Underwater Superelastic 2D Layer-Supported 3D Architecture for Rapid Congo Red Removal
Source: Nanomaterials (Basel). 2024 Sep 17;14(18):1510. doi: 10.3390/nano14181510 (PMC11435052; doi:10.3390/nano14181510)
Supplement: Supplementary file 1 [file nanomaterials-14-01510-s001.zip]

Archive with 4 entries (4 files):
- Videos/Video S1.mp4
- Videos/Video S2.mp4
- Videos/Video S3.mp4
- Supplementary Materials.pdf
